# Supplementary material for: Thermodynamic Correlation between Liquid–Liquid Phase Separation and Crystalline Solubility of Drug-Like Molecules
Source: Pharmaceutics. 2022 Nov 22;14(12):2560. doi: 10.3390/pharmaceutics14122560 (PMC9782016; doi:10.3390/pharmaceutics14122560)
Supplement: Supplementary file 1 [file pharmaceutics-14-02560-s001.zip]

Archive with 1 entries (1 files):
- pharmaceutics-1963079-supplementary.pdf
